# Supplementary material for: Bone Marrow Iron Stores Are Not Associated with Increased Risk for Invasive Fungal Infections in Patients with Newly Diagnosed Acute Leukemia or Myelodysplastic Syndrome in Transformation: Is There a Relationship?
Source: J Fungi (Basel). 2023 Jul 14;9(7):748. doi: 10.3390/jof9070748 (PMC10381291; doi:10.3390/jof9070748)
Supplement: Supplementary file 1 [file jof-09-00748-s001.zip]

Archive with 1 entries (1 files):
- jof-2466781-supplementary.pdf
